# Supplementary material for: Trans-ethnic kidney function association study reveals putative causal genes and effects on kidney-specific disease aetiologies
Source: Nat Commun. 2019 Jan 3;10:29. doi: 10.1038/s41467-018-07867-7 (PMC6318312; doi:10.1038/s41467-018-07867-7)
Supplement: Supplementary file 2 — Source Data [file 41467_2018_7867_MOESM2_ESM.xlsx]

## Sheet: Figure 1
Heatmap Z-scores
	Podocyte	Mesangium	EC	PT	LH	DCT	CNT	PC	IC.A	IC.B	Macrophage
PIP5K1B	-0.62379	2.43542	-0.578837	-0.737474	0.318144	0.512966	-0.247137	-0.633781	-0.598221	0.971909	-0.819202
SPTBN1	0.197145	-0.326614	2.44681	-0.202607	-0.439439	0.338373	-0.692177	-0.00225746	0.824209	-0.893844	-1.2496
LRP2	0.250858	-0.389335	-0.366332	2.94566	-0.392788	-0.480326	-0.491071	-0.194438	-0.172769	-0.234485	-0.474972
SLC34A1	0.205477	-0.30087	-0.326623	2.95955	-0.340494	-0.461457	-0.427146	-0.231994	-0.230052	-0.310528	-0.535861
DPEP1	-0.0565637	-0.383347	-0.115572	2.97269	-0.312244	-0.316407	-0.562438	-0.118028	-0.172545	-0.514386	-0.421157
GP2	-0.276514	-0.402901	-0.0267089	-0.410528	2.99838	-0.291283	-0.372252	-0.242272	-0.323508	-0.293828	-0.358584
UMOD	-0.17864	-0.37839	-0.207817	-0.370803	3.00906	-0.344604	-0.327164	-0.262673	-0.308226	-0.292499	-0.338249
BCAS3	0.357174	-0.706339	-0.595968	-0.276208	0.105034	0.530033	0.863635	1.84289	0.589074	-0.85931	-1.85001
LARP4B	0.193586	-1.098	-0.750682	-0.498514	0.466541	0.160618	-0.243972	2.28733	0.727452	0.12166	-1.36602
MPPED2	-0.46794	-0.610499	-0.299595	-0.627557	-0.237846	-0.55078	0.49371	0.994195	2.55823	-0.578721	-0.673195

## Sheet: Supplementary Figure 7
Genotype at rs77924615	Residual expression: GP2	Residual expression: UMOD
G/G	-1.4178	-0.05486
G/A	0.149385	-0.664688
G/G	-0.99703	-0.0391761
G/A	0.165246	0.393771
G/G	1.22986	1.46197
G/G	0.0862722	0.410758
G/A	-0.515434	0.830511
G/A	-0.55156	-0.497623
G/G	0.830511	-0.0862722
G/G	0.213099	-0.310409
G/A	-1.10595	-0.99703
G/G	1.61528	1.10595
G/G	0.664688	1.26394
G/G	-0.922534	-0.971599
G/G	-0.149385	0.99703
G/G	-0.479968	-0.00783329
G/G	-0.326891	-0.213099
G/A	0.852836	-0.393771
G/G	0.569893	1.4178
G/G	-0.133561	-0.0235018
G/G	1.29957	0.11777
G/G	0.645273	0.05486
G/A	-0.971599	-0.149385
G/A	-0.462462	0.213099
G/A	0.0235018	-0.787054
G/G	1.74348	-0.343463
G/G	-0.36013	-1.90909
G/A	-1.04993	0.36013
G/G	0.946782	0.343463
G/A	-1.16566	-0.165246
G/G	0.18115	-0.462462
G/G	-0.946782	-0.626099
G/A	-0.787054	-1.04993
G/A	-1.50919	-2.73437
G/A	-0.410758	-0.410758
G/G	-1.67594	-0.704294
G/G	-1.56004	-1.61528
G/G	0.704294	0.875595
G/A	-0.00783329	-0.18115
G/G	0.497623	0.310409
G/G	0.393771	-0.53341
G/G	-1.90909	-0.55156
G/G	-0.830511	-2.15387
G/G	-0.445097	-1.74348
G/A	-2.01648	0.569893
G/G	-0.245267	0.787054
G/G	0.0391761	1.56004
G/A	0.427864	1.04993
G/A	-0.376897	-1.1353
G/G	1.50919	0.29401
G/G	0.765876	0.724514
G/A	0.261444	0.515434
G/G	-1.61528	-0.36013
G/A	0.376897	2.15387
G/G	0.515434	0.165246
G/G	-0.0391761	-0.261444
G/G	-0.05486	0.684357
G/G	-0.229153	0.245267
G/G	0.724514	1.67594
G/G	-0.310409	-0.765876
G/G	1.56004	0.607152
G/G	-0.645273	1.16566
G/A	2.15387	1.07752
G/G	2.01648	1.50919
G/G	-0.0235018	0.497623
G/G	-2.73437	-1.56004
G/G	0.922534	0.946782
G/A	0.11777	-0.645273
G/G	0.588421	1.82006
G/G	-0.165246	-1.33692
G/G	0.245267	-0.133561
G/G	-1.46197	-2.35046
G/A	-0.11777	-0.445097
G/G	-0.0862722	1.02312
G/G	-0.497623	-0.852836
G/G	0.745036	0.53341
G/A	-1.82006	-1.29957
A/A	-0.724514	-0.684357
G/G	0.197099	1.61528
G/G	1.10595	-1.46197
G/G	-0.569893	-0.515434
G/G	-1.02312	-1.82006
G/G	0.898817	0.664688
G/G	-0.102008	1.37623
G/G	-0.898817	-1.67594
A/A	-0.684357	-1.22986
G/G	-0.53341	-0.479968
G/G	-0.0705574	0.27769
G/A	-1.37623	-1.07752
G/G	1.26394	0.55156
G/G	0.787054	1.90909
G/G	0.607152	0.149385
G/G	-0.27769	0.261444
G/G	0.05486	0.852836
G/G	-0.343463	-0.830511
G/G	0.808592	1.29957
G/A	-1.22986	-2.01648
G/A	0.00783329	0.971599
G/G	0.462462	0.704294
A/A	-0.393771	-1.26394
G/G	1.04993	0.645273
G/A	1.4178	1.33692
G/A	1.37623	0.326891
G/A	-1.74348	-0.607152
G/G	1.90909	0.376897
G/A	-0.18115	0.0705574
G/G	1.19715	0.0391761
G/G	0.310409	-0.326891
G/G	1.07752	0.588421
G/G	0.875595	1.74348
G/A	0.36013	-0.229153
G/G	-0.704294	-1.37623
G/A	-0.588421	0.479968
G/A	0.479968	0.18115
G/A	1.1353	1.19715
G/G	0.971599	-0.27769
G/G	0.53341	-0.102008
G/G	2.73437	2.35046
G/A	-0.765876	-0.427864
G/A	0.29401	1.1353
G/G	-0.808592	0.745036
G/A	-1.19715	0.765876
G/G	-1.1353	-1.4178
G/A	-0.213099	-0.898817
G/A	0.326891	-0.946782
G/A	0.445097	0.427864
G/A	-0.427864	0.133561
G/G	0.55156	-0.245267
G/A	-2.15387	-1.19715
G/G	0.0705574	0.102008
G/A	-0.261444	0.0862722
G/A	-0.197099	0.922534
G/A	-0.607152	-0.808592
G/G	1.82006	2.73437
G/A	0.102008	0.0235018
A/A	-1.33692	-1.10595
G/G	0.410758	0.898817
G/G	0.229153	-0.0705574
G/G	-0.745036	-0.376897
A/A	-1.07752	-0.922534
G/G	0.684357	0.462462
G/G	0.626099	0.808592
G/G	1.33692	0.626099
G/A	1.02312	-1.02312
G/G	-1.29957	0.00783329
A/A	-0.852836	-0.588421
G/G	-0.875595	-0.724514
G/G	1.16566	1.22986
G/G	2.35046	0.229153
G/A	-2.35046	-1.16566
G/G	0.343463	-0.875595
G/A	-1.26394	-1.50919
G/A	-0.664688	-0.569893
G/G	0.27769	-0.11777
G/G	0.99703	-0.29401
G/A	-0.626099	-0.197099
G/G	0.133561	0.445097
G/A	-0.29401	-0.745036
G/G	1.67594	2.01648
G/A	1.46197	0.197099
G/G	-0.628006	-0.240426
G/G	-0.453762	0.266311
G/A	-1.95996	-1.6954
G/A	-0.481727	-0.538836
G/G	1.5141	0.568051
G/G	1.15035	-0.163658
G/A	0.568051	-0.0878448
G/G	1.3722	1.20036
G/G	-0.823894	-0.453762
G/A	-0.240426	-0.896473
G/G	-0.371856	-0.398855
G/G	0.138304	0.371856
G/A	-0.214702	0.0627068
G/A	-0.789192	-1.3722
G/G	-0.0627068	-0.658838
G/G	-0.722479	0.789192
G/A	-1.10306	-1.20036
G/G	0.371856	1.10306
G/G	1.59819	1.05812
G/G	-0.189118	-0.113039
G/G	-0.0376083	-0.292375
G/G	0.859617	-0.481727
A/A	0.722479	-0.690309
G/G	1.95996	1.01522
G/A	0.0125335	0.292375
G/A	0.934589	0.859617
G/G	-0.510073	0.510073
G/G	-2.17009	-1.31058
G/G	-0.755415	0.214702
G/G	0.789192	1.5141
G/G	-0.318639	1.31058
G/G	0.59776	0.690309
G/G	-1.6954	0.240426
G/A	1.10306	0.453762
G/A	0.628006	0.481727
G/A	-1.15035	-1.15035
A/A	-0.974114	-1.43953
G/G	0.658838	0.628006
G/A	-0.292375	-0.59776
G/G	-0.163658	0.59776
G/G	-0.59776	-0.722479
G/A	1.01522	-0.138304
G/G	0.266311	-1.05812
G/A	-0.859617	-0.0627068
G/G	1.43953	0.163658
G/A	-1.05812	-0.266311
G/A	1.20036	-0.214702
G/G	0.189118	0.398855
G/A	0.974114	-0.371856
G/G	0.0376083	1.15035
G/G	-0.138304	-1.95996
G/G	0.0878448	-0.0125335
G/G	0.0627068	0.934589
G/G	0.398855	0.0878448
G/G	0.113039	1.43953
G/A	-1.31058	0.0376083
G/G	1.6954	1.95996
G/G	-1.20036	-0.974114
G/A	-1.25357	-1.10306
G/G	1.25357	1.6954
G/G	0.426148	1.81191
G/G	-0.934589	-0.789192
G/G	-0.690309	0.538836
G/G	-0.345126	0.658838
G/A	-0.426148	-0.189118
G/G	0.214702	2.17009
G/G	-1.81191	-0.755415
G/G	-0.0878448	-0.318639
G/G	-0.266311	-0.0376083
G/A	-0.896473	-0.934589
G/G	0.538836	0.113039
G/G	0.690309	-0.426148
G/A	-1.5141	-1.01522
G/G	0.896473	1.3722
G/G	-0.398855	-2.57583
G/A	0.453762	0.138304
G/A	0.481727	-0.568051
G/G	-0.658838	-0.859617
G/A	-1.43953	-1.59819
G/G	0.823894	0.318639
G/G	0.510073	-0.510073
A/A	-0.113039	-0.823894
G/G	-1.59819	-1.81191
G/A	0.755415	-0.628006
G/A	-0.0125335	0.896473
G/G	1.31058	0.722479
G/G	1.05812	1.59819
G/G	-0.538836	0.0125335
G/A	0.345126	0.189118
G/G	2.57583	2.57583
G/G	0.292375	0.755415
G/G	1.81191	0.345126
G/A	-1.01522	-2.17009
G/G	0.240426	-0.345126
G/A	-1.3722	-1.25357
G/A	-0.568051	0.426148
G/G	0.163658	0.974114
G/A	0.318639	0.823894
G/A	-2.57583	-1.5141
G/G	2.17009	1.25357
